# Supplementary material for: deepNIR: Datasets for Generating Synthetic NIR Images and Improved Fruit Detection System Using Deep Learning Techniques
Source: Sensors (Basel). 2022 Jun 22;22(13):4721. doi: 10.3390/s22134721 (PMC9269522; doi:10.3390/s22134721)
Supplement: Supplementary file 1 [file sensors-22-04721-s001.zip]

Archive with 1 entries (1 files):
- sensors-1713406-supplementary.pdf
